# Supplementary material for: Evaluating the Antiproliferative Effects of Tri(2-Furyl)- and Triphenylphosphine-Gold(I) Pyridyl- and Pyrimidine-Thiolate Complexes
Source: Biomolecules. 2026 Jan 15;16(1):154. doi: 10.3390/biom16010154 (PMC12839414; doi:10.3390/biom16010154)
Supplement: Supplementary file 1 [file biomolecules-16-00154-s001.zip]

Archive with 2 entries (2 files):
- biomolecules-4050997-supplementary-r2.pdf
- Scheme 1 (1200).pdf
